# Supplementary material for: Development of the Diabetic Kidney Disease Mouse Model Culturing Embryos in α-Minimum Essential Medium In Vitro, and Feeding Barley Diet Attenuated the Pathology
Source: Front Endocrinol (Lausanne). 2021 Nov 2;12:746838. doi: 10.3389/fendo.2021.746838 (PMC8634848; doi:10.3389/fendo.2021.746838)
Supplement: Supplementary file 12 [file Table_1.xlsx]

## Sheet: S-1. Culture media compositions
	Table S1. Composition of Culture media (mg/L)
	Reagent	KSOM(aa)	α‐MEM
	NaCl	5550	6800
	KCl	185	400
	KH2PO4	47.5	–
	NaH2PO4 (anhyd.)	–	121.73
	MgSO4・7H2O	49.5	98
	CaCl2・2H2O	250	200
	NaHCO3	2100	2200
	NaH2PO4 (anhyd.)	–	121.73
	Glucose	36	1000
	Na-Pyruvate	22	110
	Na-lactate	1.74	–
	10mM EDTA	1000	–
	Penicillin G	63	–
	Streptomycin	50	–
	0.5% phenol red	1	–
	Phenol Red	–	10
	L-Glutamine	146	292
	BSA	1000	–
	EAA
	L-Arginine HCl	126.4	127
	L-Cystine	24	23.78
	L-Cysteine HCl H2O	–	100
	L-Histidine HCl H2O	42	42
	L-Isoleucine	52.4	52
	L-Leucine	52.4	52
	L-Lysine HCl	72.5	73
	L-Methionine	15.1	15
	L-Phenylalanine	33	32
	L-Threonine	47.6	48
	L-Tryptophan	10.2	10
	L-Tyrosine	36	35.79
	L-Valine	46.8	46
	NEAA
	Glycine	3.75	50
	L-Alanine	4.45	25
	L-Asparagine H2O	6.6	50
	L-Aspartic Acid	6.65	30
	L-Glutamic Acid	7.35	75
	L-Glutamine	146	292
	L-Proline	5.75	40
	L-Serine	5.25	25
	Vitamins
	Sodium Ascorbate	–	50
	D-Biotin	–	0.1
	D-1/2Ca Pantothenate	–	1
	Choline Chloride	–	1
	Folic Acid	–	1
	i-Inositol	–	2
	Niacinamide	–	1
	Pyridoxal HCl	–	1
	Riboflavin	–	0.1
	Thiamine HCl	–	1
	Vitamin B12	–	1.4
	– indicates compounds that are missing. Abbreviations: EAA, essential amino acids; MEM, minimal essential medium; NEAA, nonessential amino acid.

## Sheet: S-2.Diet composition
	Table S2. Diet composition (g/kg)
		Western	Rice diet	Barley diet
	Casein	198.2	198.2	198.2
	L-cysteine	3	3	3
	β-corn starch	37.458	-	-
	α-Corn starch	12.5	150	150
	Sucrose	340	99.8	99.8
	Maltodextrin	99.8	-	-
	Soybean oil	10	10	10
	Unsalted butter	200	200	200
	Cholesterol	1.5	1.5	1.5
	Cellulose powder	50	50	50
	Mineral mixture, AIN93G	35	35	35
	Vitamin mixture, AIN93G	10	10	10
	Choline bitartrate	2.5	2.5	2.5
	t-Butylhydroquinone	0.042	0.042	0.042
	Rice powder	-	239.958	119.958
	Barley powder	-	-	120
	Total (g)	1000	1000	1000

## Sheet: S-3. Primer sequence
Table S3. The sequence of oligonucleotide primers used for real-time RT-PCR
Target mRNA	Sequence
Cytochrome c-1 (Cyc1)	5’-TGCTACACGGAGGAAGAAGC-3’
	5’-CCATCATCATTAGGGCCATC-3’
Integrin alpha X (Cd11c)	5’-TCTGGCAGATGTGGCTATTG-3’
	5’-TCTGGGATGCTGAAATCCTC-3’
Integrin beta 2 (Cd18)	5’-AATGCAAGTTGCTGCATGTC-3’
	5’-CAAAGTGGAAGCCATCGTCT-3’
Interleukin-1 beta (Il1β)	5’-TCTTCCTAAAGTATGGGCTGGA-3’
	5’-AAAGGGAGCTCCTTAACATGC-3’
Monocyte chemoattractant protein-1 (Mcp1)	5’-AACTCTCACTGAAGCCAGCTCT-3’
	5’-GTGGGGCGTTAACTGCAT-3’
NADPH oxidase 2 (Nox2)	5’-TGCCAACTTCCTCAGCTACA-3’
	5’-GTGCACAGCAAAGTGATTGG-3’
Nuclear factor-kappa B (Nfkb)	5’-CACAGAGGCCATTGAAGTGA-3’
	5’-TGTCACTATCCCGGAGTTCA-3’
Transforming growth factor, beta 1 (Tgfb1)	5’-TCAGACATTCGGGAAGCAGT-3’
	5’-ACGCCAGGAATTGTTGCTAT-3’
Transforming growth factor, beta 2 (Tgfb2)	5’-TGGAGTTCAGACACTCAACACA-3’
	5’-AAGCTTCGGGATTTATGGTGT-3’
Transforming growth factor, beta 3 (Tgfb3)	5’-TGGCTGTCTTTCGATGTCAC-3’
	5’-GCTGATTTCCAGACCCAAGT-3’
